# Supplementary material for: PMAnalyzer: a new web interface for bacterial growth curve analysis
Source: Bioinformatics. 2017 Feb 13;33(12):1905–6. doi: 10.1093/bioinformatics/btx084 (PMC5870709; doi:10.1093/bioinformatics/btx084)
Supplement: Supplementary Data [file btx084_supp.zip]

Archive with 3 entries (3 files):
- PMAnalyzerOutput.pdf
- sample_data.zip
- sample_results.zip
